# Supplementary material for: Potential common mechanism of four Chinese patent medicines recommended by diagnosis and treatment protocol for COVID-19 in medical observation period
Source: Front Med (Lausanne). 2022 Oct 26;9:874611. doi: 10.3389/fmed.2022.874611 (PMC9643314; doi:10.3389/fmed.2022.874611)
Supplement: Supplementary file 2 [file Table_1.xlsx]

## Sheet: Sheet1
Table S1. The correspondence between the 407 compounds and the code
Code	Key compounds
MOL000004	Procyanidin B1
MOL000006	luteolin
MOL000020	12-senecioyl-2E,8E,10E-atractylentriol
MOL000021	14-acetyl-12-senecioyl-2E,8E,10E-atractylentriol
MOL000022	14-acetyl-12-senecioyl-2E,8Z,10E-atractylentriol
MOL000028	α-Amyrin
MOL000033	(3S,8S,9S,10R,13R,14S,17R)-10,13-dimethyl-17-[(2R,5S)-5-propan-2-yloctan-2-yl]-2,3,4,7,8,9,11,12,14,15,16,17-dodecahydro-1H-cyclopenta[a]phenanthren-3-ol
MOL000049	3β-acetoxyatractylone
MOL000072	8β-ethoxy atractylenolide Ⅲ
MOL000073	ent-Epicatechin
MOL000096	(-)-catechin
MOL000098	quercetin
MOL000173	wogonin
MOL000211	Mairin
MOL000228	(2R)-7-hydroxy-5-methoxy-2-phenylchroman-4-one
MOL000239	Jaranol
MOL000273	(2R)-2-[(3S,5R,10S,13R,14R,16R,17R)-3,16-dihydroxy-4,4,10,13,14-pentamethyl-2,3,5,6,12,15,16,17-octahydro-1H-cyclopenta[a]phenanthren-17-yl]-6-methylhept-5-enoic acid
MOL000275	trametenolic acid
MOL000276	7,9(11)-dehydropachymic acid
MOL000279	Cerevisterol
MOL000280	(2R)-2-[(3S,5R,10S,13R,14R,16R,17R)-3,16-dihydroxy-4,4,10,13,14-pentamethyl-2,3,5,6,12,15,16,17-octahydro-1H-cyclopenta[a]phenanthren-17-yl]-5-isopropyl-hex-5-enoic acid
MOL000282	ergosta-7,22E-dien-3beta-ol
MOL000283	Ergosterol peroxide
MOL000285	(2R)-2-[(5R,10S,13R,14R,16R,17R)-16-hydroxy-3-keto-4,4,10,13,14-pentamethyl-1,2,5,6,12,15,16,17-octahydrocyclopenta[a]phenanthren-17-yl]-5-isopropyl-hex-5-enoic acid
MOL000287	3beta-Hydroxy-24-methylene-8-lanostene-21-oic acid
MOL000289	pachymic acid
MOL000290	Poricoic acid A
MOL000291	Poricoic acid B
MOL000292	poricoic acid C
MOL000296	hederagenin
MOL000300	dehydroeburicoic acid
MOL000354	isorhamnetin
MOL000358	beta-sitosterol
MOL000359	sitosterol
MOL000392	formononetin
MOL000417	Calycosin
MOL000422	kaempferol
MOL000449	Stigmasterol
MOL000471	aloe-emodin
MOL000483	(Z)-3-(4-hydroxy-3-methoxy-phenyl)-N-[2-(4-hydroxyphenyl)ethyl]acrylamide
MOL000490	petunidin
MOL000492	(+)-catechin
MOL000497	licochalcone a
MOL000500	Vestitol
MOL000519	coniferin
MOL000522	arctiin
MOL000525	Norwogonin
MOL000546	diosgenin
MOL000552	5,2'-Dihydroxy-6,7,8-trimethoxyflavone
MOL000554	gallic acid-3-O-(6'-O-galloyl)-glucoside
MOL000627	Stepholidine
MOL000631	coumaroyltyramine
MOL000783	Protoporphyrin
MOL000787	Fumarine
MOL000791	bicuculline
MOL000953	CLR
MOL001004	pelargonidin
MOL001040	(2R)-5,7-dihydroxy-2-(4-hydroxyphenyl)chroman-4-one
MOL001454	berberine
MOL001458	coptisine
MOL001484	Inermine
MOL001490	bis[(2S)-2-ethylhexyl] benzene-1,2-dicarboxylate
MOL001494	Mandenol
MOL001495	Ethyl linolenate
MOL001506	Supraene
MOL001522	(S)-Coclaurine
MOL001645	Linoleyl acetate
MOL001663	(4aS,6aR,6aS,6bR,8aR,10R,12aR,14bS)-10-hydroxy-2,2,6a,6b,9,9,12a-heptamethyl-1,3,4,5,6,6a,7,8,8a,10,11,12,13,14b-tetradecahydropicene-4a-carboxylic acid
MOL001676	Vilmorrianine C
MOL001677	asperglaucide
MOL001678	bolusanthol B
MOL001689	acacetin
MOL001697	Sinoacutine
MOL001721	Isaindigodione
MOL001722	2-O-beta-D-glucopyranosyl-2H-1,4-benzoxazin-3(4H)-one
MOL001726	pinoresinol-4-O-beta-D-apiosyl-beta-D-glucopyranoside
MOL001728	3-[ 2′ -( 5′ - hydroxymethyl) furyl ] -1 ( 2H) -isoquinolinone-7-O-BETA-D-glucoside_qt
MOL001733	EUPATORIN
MOL001734	3-[[(2R,3R,5R,6S)-3,5-dihydroxy-6-(1H-indol-3-yloxy)-4-oxooxan-2-yl]methoxy]-3-oxopropanoic acid
MOL001735	Dinatin
MOL001736	(-)-taxifolin
MOL001749	ZINC03860434
MOL001750	glucobrassicin
MOL001755	24-Ethylcholest-4-en-3-one
MOL001756	quindoline
MOL001767	hydroxyindirubin
MOL001769	beta-sitosterol dodecantate
MOL001771	poriferast-5-en-3beta-ol
MOL001774	Ineketone
MOL001779	Sinoacutine
MOL001781	Indigo
MOL001782	(2Z)-2-(2-oxoindolin-3-ylidene)indolin-3-one
MOL001783	2-(9-((3-methyl-2-oxopent-3-en-1-yl)oxy)-2-oxo-1,2,8,9-tetrahydrofuro[2,3-h]quinolin-8-yl)propan-2-yl acetate
MOL001790	Linarin
MOL001792	DFV
MOL001793	(E)-2-[(3-indole)cyanomethylene-]-3-indolinone
MOL001798	neohesperidin_qt
MOL001800	rosasterol
MOL001803	Sinensetin
MOL001804	Stigmasta-5,22-diene-3beta,7alpha-diol
MOL001806	Stigmasta-5,22-diene-3beta,7beta-diol
MOL001810	6-(3-oxoindolin-2-ylidene)indolo[2,1-b]quinazolin-12-one
MOL001814	(E)-3-(3,5-dimethoxy-4-hydroxy-benzylidene)-2-indolinone
MOL001820	(E)-3-(3,5-dimethoxy-4-hydroxyb-enzylidene)-2-indolinone
MOL001828	3-[(3,5-dimethoxy-4-oxo-1-cyclohexa-2,5-dienylidene)methyl]-2,4-dihydro-1H-pyrrolo[2,1-b]quinazolin-9-one
MOL001833	Glucobrassicin-1-Sulfonate_qt
MOL001939	Alloisoimperatorin
MOL001941	Ammidin
MOL001942	isoimperatorin
MOL001956	Cnidilin
MOL002211	11,14-eicosadienoic acid
MOL002235	EUPATIN
MOL002251	Mutatochrome
MOL002259	Physciondiglucoside
MOL002260	Procyanidin B-5,3'-O-gallate
MOL002268	rhein
MOL002276	Sennoside E_qt
MOL002280	Torachrysone-8-O-beta-D-(6'-oxayl)-glucoside
MOL002281	Toralactone
MOL002288	Emodin-1-O-beta-D-glucopyranoside
MOL002293	Sennoside D_qt
MOL002297	Daucosterol_qt
MOL002303	palmidin A
MOL002311	Glycyrol
MOL002322	isovitexin
MOL002372	(6Z,10E,14E,18E)-2,6,10,15,19,23-hexamethyltetracosa-2,6,10,14,18,22-hexaene
MOL002565	Medicarpin
MOL002605	11-Hydroxynumantenine
MOL002609	Harmonyl
MOL002610	ZINC00035529
MOL002614	Flavidin
MOL002619	Albaspidin AA
MOL002644	Phellopterin
MOL002670	Cavidine
MOL002707	phytofluene
MOL002714	baicalein
MOL002773	beta-carotene
MOL002776	Baicalin
MOL002823	Herbacetin
MOL002879	Diop
MOL002881	Diosmetin
MOL002883	Ethyl oleate (NF)
MOL002897	epiberberine
MOL002908	5,8,2'-Trihydroxy-7-methoxyflavone
MOL002909	5,7,2,5-tetrahydroxy-8,6-dimethoxyflavone
MOL002910	Carthamidin
MOL002911	2,6,2',4'-tetrahydroxy-6'-methoxychaleone
MOL002913	Dihydrobaicalin_qt
MOL002914	Eriodyctiol (flavanone)
MOL002915	Salvigenin
MOL002917	5,2',6'-Trihydroxy-7,8-dimethoxyflavone
MOL002925	5,7,2',6'-Tetrahydroxyflavone
MOL002926	dihydrooroxylin A
MOL002927	Skullcapflavone II
MOL002928	oroxylin a
MOL002932	Panicolin
MOL002933	5,7,4'-Trihydroxy-8-methoxyflavone
MOL002934	baicalein
MOL002937	DIHYDROOROXYLIN
MOL003006	(-)-(3R,8S,9R,9aS,10aS)-9-ethenyl-8-(beta-D-glucopyranosyloxy)-2,3,9,9a,10,10a-hexahydro-5-oxo-5H,8H-pyrano[4,3-d]oxazolo[3,2-a]pyridine-3-carboxylic acid_qt
MOL003014	secologanic dibutylacetal_qt
MOL003036	ZINC03978781
MOL003044	Chryseriol
MOL003059	kryptoxanthin
MOL003062	4,5'-Retro-.beta.,.beta.-Carotene-3,3'-dione, 4',5'-didehydro-
MOL003095	5-hydroxy-7-methoxy-2-(3,4,5-trimethoxyphenyl)chromone
MOL003101	7-epi-Vogeloside
MOL003108	Caeruloside C
MOL003111	Centauroside_qt
MOL003117	Ioniceracetalides B_qt
MOL003124	XYLOSTOSIDINE
MOL003128	dinethylsecologanoside
MOL003281	20(S)-dammar-24-ene-3β,20-diol-3-acetate
MOL003283	(2R,3R,4S)-4-(4-hydroxy-3-methoxy-phenyl)-7-methoxy-2,3-dimethylol-tetralin-6-ol
MOL003290	(3R,4R)-3,4-bis[(3,4-dimethoxyphenyl)methyl]oxolan-2-one
MOL003295	(+)-pinoresinol monomethyl ether
MOL003305	PHILLYRIN
MOL003306	ACon1_001697
MOL003308	(+)-pinoresinol monomethyl ether-4-D-beta-glucoside_qt
MOL003315	3beta-Acetyl-20,25-epoxydammarane-24alpha-ol
MOL003322	FORSYTHINOL
MOL003330	(-)-Phillygenin
MOL003344	β-amyrin acetate
MOL003347	hyperforin
MOL003348	adhyperforin
MOL003365	Lactucasterol
MOL003370	Onjixanthone I
MOL003410	Ziziphin_qt
MOL003578	Cycloartenol
MOL003588	Prangenidin
MOL003656	Lupiwighteone
MOL003773	Mangiferolic acid
MOL003791	Linolein, 2-mono-
MOL003851	Isoramanone
MOL003896	7-Methoxy-2-methyl isoflavone
MOL004083	Tamarixetin
MOL004112	Patuletin
MOL004328	naringenin
MOL004345	1-methyl-2-nonacosyl-4-quinolone
MOL004350	Ruvoside_qt
MOL004351	C09747
MOL004355	Spinasterol
MOL004373	Anhydroicaritin
MOL004440	Peimisine
MOL004443	Zhebeiresinol
MOL004444	Ziebeimine
MOL004446	6-Methoxyl-2-acetyl-3-methyl-1,4-naphthoquinone-8-O-beta-D-glucopyranoside
MOL004450	Chaksine
MOL004489	Anemarsaponin F_qt
MOL004492	Chrysanthemaxanthin
MOL004497	Hippeastrine
MOL004514	Timosaponin B III_qt
MOL004528	Icariin I
MOL004540	Anemarsaponin C_qt
MOL004542	Anemarsaponin E_qt
MOL004576	taxifolin
MOL004580	cis-Dihydroquercetin
MOL004598	3,5,6,7-tetramethoxy-2-(3,4,5-trimethoxyphenyl)chromone
MOL004609	Areapillin
MOL004624	Longikaurin A
MOL004628	Octalupine
MOL004644	Sainfuran
MOL004648	Troxerutin
MOL004653	(+)-Anomalin
MOL004702	saikosaponin c_qt
MOL004718	α-spinasterol
MOL004798	delphinidin
MOL004805	(2S)-2-[4-hydroxy-3-(3-methylbut-2-enyl)phenyl]-8,8-dimethyl-2,3-dihydropyrano[2,3-f]chromen-4-one
MOL004806	euchrenone
MOL004808	glyasperin B
MOL004810	glyasperin F
MOL004811	Glyasperin C
MOL004814	Isotrifoliol
MOL004815	(E)-1-(2,4-dihydroxyphenyl)-3-(2,2-dimethylchromen-6-yl)prop-2-en-1-one
MOL004820	kanzonols W
MOL004824	(2S)-6-(2,4-dihydroxyphenyl)-2-(2-hydroxypropan-2-yl)-4-methoxy-2,3-dihydrofuro[3,2-g]chromen-7-one
MOL004827	Semilicoisoflavone B
MOL004828	Glepidotin A
MOL004829	Glepidotin B
MOL004833	Phaseolinisoflavan
MOL004835	Glypallichalcone
MOL004838	8-(6-hydroxy-2-benzofuranyl)-2,2-dimethyl-5-chromenol
MOL004841	Licochalcone B
MOL004848	licochalcone G
MOL004849	3-(2,4-dihydroxyphenyl)-8-(1,1-dimethylprop-2-enyl)-7-hydroxy-5-methoxy-coumarin
MOL004855	Licoricone
MOL004856	Gancaonin A
MOL004857	Gancaonin B
MOL004860	licorice glycoside E
MOL004863	3-(3,4-dihydroxyphenyl)-5,7-dihydroxy-8-(3-methylbut-2-enyl)chromone
MOL004864	5,7-dihydroxy-3-(4-methoxyphenyl)-8-(3-methylbut-2-enyl)chromone
MOL004866	2-(3,4-dihydroxyphenyl)-5,7-dihydroxy-6-(3-methylbut-2-enyl)chromone
MOL004879	Glycyrin
MOL004882	Licocoumarone
MOL004883	Licoisoflavone
MOL004884	Licoisoflavone B
MOL004885	licoisoflavanone
MOL004891	shinpterocarpin
MOL004898	(E)-3-[3,4-dihydroxy-5-(3-methylbut-2-enyl)phenyl]-1-(2,4-dihydroxyphenyl)prop-2-en-1-one
MOL004903	liquiritin
MOL004904	licopyranocoumarin
MOL004905	3,22-Dihydroxy-11-oxo-delta(12)-oleanene-27-alpha-methoxycarbonyl-29-oic acid
MOL004907	Glyzaglabrin
MOL004908	Glabridin
MOL004910	Glabranin
MOL004911	Glabrene
MOL004912	Glabrone
MOL004913	1,3-dihydroxy-9-methoxy-6-benzofurano[3,2-c]chromenone
MOL004914	1,3-dihydroxy-8,9-dimethoxy-6-benzofurano[3,2-c]chromenone
MOL004915	Eurycarpin A
MOL004917	glycyroside
MOL004924	(-)-Medicocarpin
MOL004935	Sigmoidin-B
MOL004941	(2R)-7-hydroxy-2-(4-hydroxyphenyl)chroman-4-one
MOL004945	(2S)-7-hydroxy-2-(4-hydroxyphenyl)-8-(3-methylbut-2-enyl)chroman-4-one
MOL004948	Isoglycyrol
MOL004949	Isolicoflavonol
MOL004957	HMO
MOL004959	1-Methoxyphaseollidin
MOL004961	Quercetin der.
MOL004966	3'-Hydroxy-4'-O-Methylglabridin
MOL004974	3'-Methoxyglabridin
MOL004978	2-[(3R)-8,8-dimethyl-3,4-dihydro-2H-pyrano[6,5-f]chromen-3-yl]-5-methoxyphenol
MOL004980	Inflacoumarin A
MOL004985	icos-5-enoic acid
MOL004988	Kanzonol F
MOL004989	6-prenylated eriodictyol
MOL004990	7,2',4'-trihydroxy－5-methoxy-3－arylcoumarin
MOL004991	7-Acetoxy-2-methylisoflavone
MOL004993	8-prenylated eriodictyol
MOL004996	gadelaidic acid
MOL005000	Gancaonin G
MOL005001	Gancaonin H
MOL005003	Licoagrocarpin
MOL005007	Glyasperins M
MOL005008	Glycyrrhiza flavonol A
MOL005012	Licoagroisoflavone
MOL005013	18α-hydroxyglycyrrhetic acid
MOL005016	Odoratin
MOL005017	Phaseol
MOL005018	Xambioona
MOL005020	dehydroglyasperins C
MOL005030	gondoic acid
MOL005043	campest-5-en-3beta-ol
MOL005100	5,7-dihydroxy-2-(3-hydroxy-4-methoxyphenyl)chroman-4-one
MOL005190	eriodictyol
MOL005229	Artemetin
MOL005360	malkangunin
MOL005503	Cornudentanone
MOL005573	Genkwanin
MOL005789	neobyakangelico l
MOL005792	{5-[2'(R)-Hydroxy-3'-methyl-3'-butenyl-oxy]furocoumarin}
MOL005800	Byakangelicol
MOL005802	propyleneglycol monoleate
MOL005806	4-[(2S)-2,3-dihydroxy-3-methylbutoxy]furo[3,2-g]chromen-7-one
MOL005807	sen-byakangelicol
MOL005815	Citromitin
MOL005828	nobiletin
MOL005842	Pectolinarigenin
MOL005884	patchoulan 1,12-diol
MOL005890	pachypodol
MOL005911	5-Hydroxy-7,4'-dimethoxyflavanon
MOL005916	irisolidone
MOL005918	phenanthrone
MOL005921	quercetin 7-O-β-D-glucoside
MOL005922	Acanthoside B
MOL005923	3,23-dihydroxy-12-oleanen-28-oic acid
MOL005970	Eucalyptol
MOL005980	Neohesperidin
MOL005996	2-O-methyl-3―O-β-D-glucopyranosyl platycogenate A
MOL006026	dimethyl 2-O-methyl-3-O-a-D-glucopyranosyl platycogenate A
MOL006070	robinin
MOL006129	6-methylgingediacetate2
MOL006202	LAX
MOL006209	cyanin
MOL006210	eugenyl-β-D-glucopyranoside(cirtrusinc)
MOL006936	10,13-eicosadienoic
MOL006937	12,13-epoxy-9-hydroxynonadeca-7,10-dienoic acid
MOL006957	(3S,6S)-3-(benzyl)-6-(4-hydroxybenzyl)piperazine-2,5-quinone
MOL006967	beta-D-Ribofuranoside, xanthine-9
MOL007179	Linolenic acid ethyl ester
MOL007207	Machiline
MOL007213	Nuciferin
MOL007214	(+)-Leucocyanidin
MOL007274	Skrofulein
MOL007326	Cynarin(e)
MOL007389	artemisitene
MOL007400	vicenin-2_qt
MOL007401	Cirsiliol
MOL007404	vitexin_qt
MOL007412	DMQT
MOL007415	[(2S)-2-[[(2S)-2-(benzoylamino)-3-phenylpropanoyl]amino]-3-phenylpropyl] acetate
MOL007423	6,8-di-c-glucosylapigenin_qt
MOL007424	artemisinin
MOL007425	dihydroartemisinin
MOL007426	deoxyartemisinin
MOL007514	methyl icosa-11,14-dienoate
MOL008034	21302-79-4
MOL008206	Moslosooflavone
MOL008647	Moupinamide
MOL008698	Dihydrocapsaicin
MOL008752	Dihydroverticillatine
MOL010415	11,13-Eicosadienoic acid, methyl ester
MOL010489	Resivit
MOL010788	leucopelargonidin
MOL010868	neoarctin A
MOL010921	estrone
MOL010922	Diisooctyl succinate
MOL011319	Truflex OBP
MOL011616	Fortunellin
MOL012245	5,7,4'-trihydroxy-6-methoxyflavanone
MOL012246	5,7,4'-trihydroxy-8-methoxyflavanone
MOL012266	rivularin
MOL012921	stepharine
MOL012922	l-SPD
MOL012940	Spiradine A
MOL012946	zizyphus saponin I_qt
MOL012961	jujuboside A_qt
MOL012976	coumestrol
MOL012980	Daechuine S6
MOL012981	Daechuine S7
MOL012986	Jujubasaponin V_qt
MOL012989	Jujuboside C_qt
MOL012992	Mauritine D
MOL013187	Cubebin
MOL013281	6,8-Dihydroxy-7-methoxyxanthone
MOL013287	Physovenine
MOL013288	Picralinal
MOL013357	(3S,6R,8S,9S,10R,13R,14S,17R)-17-[(1R,4R)-4-ethyl-1,5-dimethylhexyl]-10,13-dimethyl-2,3,6,7,8,9,11,12,14,15,16,17-dodecahydro-1H-cyclopenta[a]phenanthrene-3,6-diol
MOL013430	Prangenin
1	caso4·2h2o
2	Catechin
3	epicatechin
4	Gallic Acid
5	iso-eretin
6	kaempfer
7	Limonene oxide
8	linalool
9	linalool oxide
10	myrtanol
11	octanal
12	octanoic acid
13	queretin
14	rutin
15	salidroside
16	tyrosol
17	α-ocimene
